# Supplementary material for: Neutron scanning reveals unexpected complexity in the enamel thickness of an herbivorous Jurassic reptile
Source: J R Soc Interface. 2018 Jun 13;15(143):20180039. doi: 10.1098/rsif.2018.0039 (PMC6030635; doi:10.1098/rsif.2018.0039)
Supplement: 3D animation tooth_3 [file rsif20180039supp8.zip]

Archive with 1 entries (1 files):
- rsif20180039supp8.mkv
